# Supplementary material for: Associating Biological Activity and Predicted Structure of Antimicrobial Peptides from Amphibians and Insects
Source: Antibiotics (Basel). 2022 Nov 27;11(12):1710. doi: 10.3390/antibiotics11121710 (PMC9774241; doi:10.3390/antibiotics11121710)
Supplement: Supplementary file 1 [file antibiotics-11-01710-s001.zip]

Archive with 1 entries (1 files):
- antibiotics-2036844-supplementary.pdf
